# Supplementary material for: Cytosolic and endoplasmic reticulum chaperones inhibit wt-p53 to increase cancer cells' survival by refluxing ER-proteins to the cytosol
Source: eLife. 2025 Apr 9;14:e102658. doi: 10.7554/eLife.102658 (PMC11981610; doi:10.7554/eLife.102658)
Supplement: Figure 2—source data 1. [file elife-102658-fig2-data1.zip]

Archive with 7 entries (6 files):
- Figure 2-source data1 copy/
- Figure 2-source data1 copy/Figure 2D-4-source data1.tif
- __MACOSX/Figure 2-source data1 copy/._Figure 2D-4-source data1.tif
- Figure 2-source data1 copy/Figure 2D-1-source data1.tif
- __MACOSX/Figure 2-source data1 copy/._Figure 2D-1-source data1.tif
- Figure 2-source data1 copy/Figure 2D-2-source data1.tif
- Figure 2-source data1 copy/Figure 2D-3-source data1.tif
