# Supplementary material for: Cytosolic and endoplasmic reticulum chaperones inhibit wt-p53 to increase cancer cells' survival by refluxing ER-proteins to the cytosol
Source: eLife. 2025 Apr 9;14:e102658. doi: 10.7554/eLife.102658 (PMC11981610; doi:10.7554/eLife.102658)
Supplement: Figure 2—figure supplement 1—source data 2. [file elife-102658-fig2-figsupp1-data2.zip]

Archive with 80 entries (79 files):
- Figure 2-figure suplement 1-source data1/
- __MACOSX/._Figure 2-figure suplement 1-source data1
- Figure 2-figure suplement 1-source data1/Figure 2-figure suplemment 1-A-B-3-source data1.tif
- __MACOSX/Figure 2-figure suplement 1-source data1/._Figure 2-figure suplemment 1-A-B-3-source data1.tif
- Figure 2-figure suplement 1-source data1/Figure 2-figure suplemment 1-C-10-source data1.tif
- __MACOSX/Figure 2-figure suplement 1-source data1/._Figure 2-figure suplemment 1-C-10-source data1.tif
- Figure 2-figure suplement 1-source data1/Figure 2-figure suplemment 1-E-4-source data1.tif
- __MACOSX/Figure 2-figure suplement 1-source data1/._Figure 2-figure suplemment 1-E-4-source data1.tif
- Figure 2-figure suplement 1-source data1/Figure 2-figure suplemment 1-C-1-source data1.tif
- __MACOSX/Figure 2-figure suplement 1-source data1/._Figure 2-figure suplemment 1-C-1-source data1.tif
- Figure 2-figure suplement 1-source data1/Figure 2-figure suplemment 1-O-2-source data1.tif
- __MACOSX/Figure 2-figure suplement 1-source data1/._Figure 2-figure suplemment 1-O-2-source data1.tif
- Figure 2-figure suplement 1-source data1/Figure 2-figure suplemment 1-F-4-source data1.tif
- __MACOSX/Figure 2-figure suplement 1-source data1/._Figure 2-figure suplemment 1-F-4-source data1.tif
- Figure 2-figure suplement 1-source data1/Figure 2-figure suplemment 1-C-5-source data1.tif
- __MACOSX/Figure 2-figure suplement 1-source data1/._Figure 2-figure suplemment 1-C-5-source data1.tif
- Figure 2-figure suplement 1-source data1/Figure 2-figure suplemment 1-C-14-source data1.tif
- __MACOSX/Figure 2-figure suplement 1-source data1/._Figure 2-figure suplemment 1-C-14-source data1.tif
- Figure 2-figure suplement 1-source data1/Figure 2-figure suplemment 1-E-5-source data1.tif
- __MACOSX/Figure 2-figure suplement 1-source data1/._Figure 2-figure suplemment 1-E-5-source data1.tif
- Figure 2-figure suplement 1-source data1/Figure 2-figure suplemment 1-F-1-source data1.tif
- __MACOSX/Figure 2-figure suplement 1-source data1/._Figure 2-figure suplemment 1-F-1-source data1.tif
- Figure 2-figure suplement 1-source data1/Figure 2-figure suplemment 1-C-11-source data1.tif
- __MACOSX/Figure 2-figure suplement 1-source data1/._Figure 2-figure suplemment 1-C-11-source data1.tif
- Figure 2-figure suplement 1-source data1/Figure 2-figure suplemment 1-A-B-2-source data1.tif
- __MACOSX/Figure 2-figure suplement 1-source data1/._Figure 2-figure suplemment 1-A-B-2-source data1.tif
- Figure 2-figure suplement 1-source data1/Figure 2-figure suplemment 1-C-15-source data1.tif
- __MACOSX/Figure 2-figure suplement 1-source data1/._Figure 2-figure suplemment 1-C-15-source data1.tif
- Figure 2-figure suplement 1-source data1/Figure 2-figure suplemment 1-F-5-source data1.tif
- __MACOSX/Figure 2-figure suplement 1-source data1/._Figure 2-figure suplemment 1-F-5-source data1.tif
- Figure 2-figure suplement 1-source data1/Figure 2-figure suplemment 1-C-4-source data1.tif
- __MACOSX/Figure 2-figure suplement 1-source data1/._Figure 2-figure suplemment 1-C-4-source data1.tif
- Figure 2-figure suplement 1-source data1/Figure 2-figure suplemment 1-E-1-source data1.tif
- __MACOSX/Figure 2-figure suplement 1-source data1/._Figure 2-figure suplemment 1-E-1-source data1.tif
- Figure 2-figure suplement 1-source data1/Figure 2-figure suplemment 1-O-3-source data1.tif
- __MACOSX/Figure 2-figure suplement 1-source data1/._Figure 2-figure suplemment 1-O-3-source data1.tif
- Figure 2-figure suplement 1-source data1/Figure 2-figure suplemment 1-C-9-source data1 copy.jpeg
- __MACOSX/Figure 2-figure suplement 1-source data1/._Figure 2-figure suplemment 1-C-9-source data1 copy.jpeg
- Figure 2-figure suplement 1-source data1/Figure 2-figure suplemment 1-F-2-source data1 copy.jpeg
- __MACOSX/Figure 2-figure suplement 1-source data1/._Figure 2-figure suplemment 1-F-2-source data1 copy.jpeg
- Figure 2-figure suplement 1-source data1/Figure 2-figure suplemment 1-D-1-source data1.tif
- __MACOSX/Figure 2-figure suplement 1-source data1/._Figure 2-figure suplemment 1-D-1-source data1.tif
- Figure 2-figure suplement 1-source data1/Figure 2-figure suplemment 1-F-2-source data1.tif
- __MACOSX/Figure 2-figure suplement 1-source data1/._Figure 2-figure suplemment 1-F-2-source data1.tif
- Figure 2-figure suplement 1-source data1/Figure 2-figure suplemment 1-E-6-source data1.tif
- __MACOSX/Figure 2-figure suplement 1-source data1/._Figure 2-figure suplemment 1-E-6-source data1.tif
- Figure 2-figure suplement 1-source data1/Figure 2-figure suplemment 1-C-3-source data1.tif
- __MACOSX/Figure 2-figure suplement 1-source data1/._Figure 2-figure suplemment 1-C-3-source data1.tif
- Figure 2-figure suplement 1-source data1/Figure 2-figure suplemment 1-O-4-source data1.tif
- __MACOSX/Figure 2-figure suplement 1-source data1/._Figure 2-figure suplemment 1-O-4-source data1.tif
- Figure 2-figure suplement 1-source data1/Figure 2-figure suplemment 1-C-12-source data1.tif
- __MACOSX/Figure 2-figure suplement 1-source data1/._Figure 2-figure suplemment 1-C-12-source data1.tif
- Figure 2-figure suplement 1-source data1/Figure 2-figure suplemment 1-A-B-1-source data1.tif
- __MACOSX/Figure 2-figure suplement 1-source data1/._Figure 2-figure suplemment 1-A-B-1-source data1.tif
- Figure 2-figure suplement 1-source data1/Figure 2-figure suplemment 1-C-8-source data1.tif
- __MACOSX/Figure 2-figure suplement 1-source data1/._Figure 2-figure suplemment 1-C-8-source data1.tif
- Figure 2-figure suplement 1-source data1/Figure 2-figure suplemment 1-E-9-source data1.tif
- __MACOSX/Figure 2-figure suplement 1-source data1/._Figure 2-figure suplemment 1-E-9-source data1.tif
- Figure 2-figure suplement 1-source data1/Figure 2-figure suplemment 1-E-2-source data1.tif
- __MACOSX/Figure 2-figure suplement 1-source data1/._Figure 2-figure suplemment 1-E-2-source data1.tif
- Figure 2-figure suplement 1-source data1/Figure 2-figure suplemment 1-C-7-source data1.tif
- __MACOSX/Figure 2-figure suplement 1-source data1/._Figure 2-figure suplemment 1-C-7-source data1.tif
- Figure 2-figure suplement 1-source data1/Figure 2-figure suplemment 1-C-13-source data1.tif
- __MACOSX/Figure 2-figure suplement 1-source data1/._Figure 2-figure suplemment 1-C-13-source data1.tif
- Figure 2-figure suplement 1-source data1/Figure 2-figure suplemment 1-F-3-source data1.tif
- __MACOSX/Figure 2-figure suplement 1-source data1/._Figure 2-figure suplemment 1-F-3-source data1.tif
- Figure 2-figure suplement 1-source data1/Figure 2-figure suplemment 1-C-2-source data1.tif
- __MACOSX/Figure 2-figure suplement 1-source data1/._Figure 2-figure suplemment 1-C-2-source data1.tif
- Figure 2-figure suplement 1-source data1/Figure 2-figure suplemment 1-E-7-source data1.tif
- __MACOSX/Figure 2-figure suplement 1-source data1/._Figure 2-figure suplemment 1-E-7-source data1.tif
- Figure 2-figure suplement 1-source data1/Figure 2-figure suplemment 1-C-9-source data1.tif
- __MACOSX/Figure 2-figure suplement 1-source data1/._Figure 2-figure suplemment 1-C-9-source data1.tif
- Figure 2-figure suplement 1-source data1/Figure 2-figure suplemment 1-E-8-source data1.tif
- __MACOSX/Figure 2-figure suplement 1-source data1/._Figure 2-figure suplemment 1-E-8-source data1.tif
- Figure 2-figure suplement 1-source data1/Figure 2-figure suplemment 1-C-6-source data1.tif
- __MACOSX/Figure 2-figure suplement 1-source data1/._Figure 2-figure suplemment 1-C-6-source data1.tif
- Figure 2-figure suplement 1-source data1/Figure 2-figure suplemment 1-E-3-source data1.tif
- __MACOSX/Figure 2-figure suplement 1-source data1/._Figure 2-figure suplemment 1-E-3-source data1.tif
- Figure 2-figure suplement 1-source data1/Figure 2-figure suplemment 1-O-1-source data1.tif
- __MACOSX/Figure 2-figure suplement 1-source data1/._Figure 2-figure suplemment 1-O-1-source data1.tif
