# Supplementary material for: Cytosolic and endoplasmic reticulum chaperones inhibit wt-p53 to increase cancer cells' survival by refluxing ER-proteins to the cytosol
Source: eLife. 2025 Apr 9;14:e102658. doi: 10.7554/eLife.102658 (PMC11981610; doi:10.7554/eLife.102658)
Supplement: Figure 3—source data 1. [file elife-102658-fig3-data1.zip]

Archive with 10 entries (9 files):
- Figure 3-source data1/
- Figure 3-source data1/Figure 3C-2-source data1.tif
- __MACOSX/Figure 3-source data1/._Figure 3C-2-source data1.tif
- Figure 3-source data1/Figure 3D-4-source data1.tif
- Figure 3-source data1/Figure 3D-1-source data1.tif
- Figure 3-source data1/Figure 3C-3-source data1.tif
- Figure 3-source data1/Figure 3D-2-source data1.tif
- Figure 3-source data1/Figure 3C-4-source data1.tif
- Figure 3-source data1/Figure 3C-1-Source data 1.tif
- Figure 3-source data1/Figure 3D-3-source data1.tif
