# Supplementary material for: Cytosolic and endoplasmic reticulum chaperones inhibit wt-p53 to increase cancer cells' survival by refluxing ER-proteins to the cytosol
Source: eLife. 2025 Apr 9;14:e102658. doi: 10.7554/eLife.102658 (PMC11981610; doi:10.7554/eLife.102658)
Supplement: Figure 3—figure supplement 1—source data 2. [file elife-102658-fig3-figsupp1-data2.zip]

Archive with 6 entries (5 files):
- Figure 3-figure suplement 1-source data2/
- __MACOSX/._Figure 3-figure suplement 1-source data2
- Figure 3-figure suplement 1-source data2/Figure 3-figure suplemment 1-A-B-2-source data1.tif
- __MACOSX/Figure 3-figure suplement 1-source data2/._Figure 3-figure suplemment 1-A-B-2-source data1.tif
- Figure 3-figure suplement 1-source data2/Figure 3-figure suplemment 1-A-B-1-source data1.tif
- __MACOSX/Figure 3-figure suplement 1-source data2/._Figure 3-figure suplemment 1-A-B-1-source data1.tif
