# Supplementary material for: Cytosolic and endoplasmic reticulum chaperones inhibit wt-p53 to increase cancer cells' survival by refluxing ER-proteins to the cytosol
Source: eLife. 2025 Apr 9;14:e102658. doi: 10.7554/eLife.102658 (PMC11981610; doi:10.7554/eLife.102658)
Supplement: Figure 4—source data 1. [file elife-102658-fig4-data1.zip]

Archive with 12 entries (11 files):
- Figure 4-source data1/
- __MACOSX/._Figure 4-source data1
- Figure 4-source data1/.DS_Store
- __MACOSX/Figure 4-source data1/._.DS_Store
- Figure 4-source data1/Figure 4F-3-source data1.tif
- Figure 4-source data1/Figure 4A-1-source data1.tif
- Figure 4-source data1/Figure 4A-4-source data1.tif
- Figure 4-source data1/Figure 4F-2-source data1.tif
- Figure 4-source data1/Figure 4A-3-source data1.tif
- Figure 4-source data1/Figure 4F-1-source data1.tif
- Figure 4-source data1/Figure 4F-4-source data1.tif
- Figure 4-source data1/Figure 4A-2-source data1.tif
