# Supplementary material for: Cytosolic and endoplasmic reticulum chaperones inhibit wt-p53 to increase cancer cells' survival by refluxing ER-proteins to the cytosol
Source: eLife. 2025 Apr 9;14:e102658. doi: 10.7554/eLife.102658 (PMC11981610; doi:10.7554/eLife.102658)
Supplement: Figure 5—source data 2. [file elife-102658-fig5-data2.zip]

Archive with 42 entries (41 files):
- Figure 5-source data1/
- __MACOSX/._Figure 5-source data1
- Figure 5-source data1/Figure 5D-4-source data1.tif
- __MACOSX/Figure 5-source data1/._Figure 5D-4-source data1.tif
- Figure 5-source data1/Figure 5B-1-source data1.tif
- __MACOSX/Figure 5-source data1/._Figure 5B-1-source data1.tif
- Figure 5-source data1/.DS_Store
- __MACOSX/Figure 5-source data1/._.DS_Store
- Figure 5-source data1/Figure 5A-1-source data1.tif
- __MACOSX/Figure 5-source data1/._Figure 5A-1-source data1.tif
- Figure 5-source data1/Figure 5C-2-source data1.tif
- __MACOSX/Figure 5-source data1/._Figure 5C-2-source data1.tif
- Figure 5-source data1/Figure 5B-5-source data1.tif
- __MACOSX/Figure 5-source data1/._Figure 5B-5-source data1.tif
- Figure 5-source data1/Figure 5D-5-source data1.tif
- __MACOSX/Figure 5-source data1/._Figure 5D-5-source data1.tif
- Figure 5-source data1/Figure 5A-4-source data1.tif
- __MACOSX/Figure 5-source data1/._Figure 5A-4-source data1.tif
- Figure 5-source data1/Figure 5D-1-source data.tif
- __MACOSX/Figure 5-source data1/._Figure 5D-1-source data.tif
- Figure 5-source data1/Figure 5C-3-source data1.tif
- __MACOSX/Figure 5-source data1/._Figure 5C-3-source data1.tif
- Figure 5-source data1/Figure 5B-4-source data1.tif
- __MACOSX/Figure 5-source data1/._Figure 5B-4-source data1.tif
- Figure 5-source data1/Figure 5C-4-source data1.tif
- __MACOSX/Figure 5-source data1/._Figure 5C-4-source data1.tif
- Figure 5-source data1/Figure 5B-3-source data1.tif
- __MACOSX/Figure 5-source data1/._Figure 5B-3-source data1.tif
- Figure 5-source data1/Figure 5A-3-source data1.tif
- __MACOSX/Figure 5-source data1/._Figure 5A-3-source data1.tif
- Figure 5-source data1/Figure 5B-2-source data1.tif
- __MACOSX/Figure 5-source data1/._Figure 5B-2-source data1.tif
- Figure 5-source data1/Figure 5A-5-source data.tif
- __MACOSX/Figure 5-source data1/._Figure 5A-5-source data.tif
- Figure 5-source data1/Figure 5D-3-source data1.tif
- __MACOSX/Figure 5-source data1/._Figure 5D-3-source data1.tif
- Figure 5-source data1/Figure 5A-2-source data1.tif
- __MACOSX/Figure 5-source data1/._Figure 5A-2-source data1.tif
- Figure 5-source data1/Figure 5C-1-source data1.tif
- __MACOSX/Figure 5-source data1/._Figure 5C-1-source data1.tif
- Figure 5-source data1/Figure 5D-2-source data.tif
- __MACOSX/Figure 5-source data1/._Figure 5D-2-source data.tif
