# Supplementary material for: Cytosolic and endoplasmic reticulum chaperones inhibit wt-p53 to increase cancer cells' survival by refluxing ER-proteins to the cytosol
Source: eLife. 2025 Apr 9;14:e102658. doi: 10.7554/eLife.102658 (PMC11981610; doi:10.7554/eLife.102658)
Supplement: Figure 5—figure supplement 1—source data 2. [file elife-102658-fig5-figsupp1-data2.zip]

Archive with 54 entries (53 files):
- Figure 5-figure suplement 1-source data1/
- __MACOSX/._Figure 5-figure suplement 1-source data1
- Figure 5-figure suplement 1-source data1/Figure 5-figure suplemment 1-D-6-source data1tif.tif
- __MACOSX/Figure 5-figure suplement 1-source data1/._Figure 5-figure suplemment 1-D-6-source data1tif.tif
- Figure 5-figure suplement 1-source data1/Figure 5-figure suplemment 1-E-1-source data1.tif
- __MACOSX/Figure 5-figure suplement 1-source data1/._Figure 5-figure suplemment 1-E-1-source data1.tif
- Figure 5-figure suplement 1-source data1/Figure 5-figure suplemment 1-C-4-source data1.tif
- __MACOSX/Figure 5-figure suplement 1-source data1/._Figure 5-figure suplemment 1-C-4-source data1.tif
- Figure 5-figure suplement 1-source data1/Figure 5-figure suplemment 1-B-3-source data1.tif
- __MACOSX/Figure 5-figure suplement 1-source data1/._Figure 5-figure suplemment 1-B-3-source data1.tif
- Figure 5-figure suplement 1-source data1/Figure 5-figure suplemment 1-F-1-source data1.tif
- __MACOSX/Figure 5-figure suplement 1-source data1/._Figure 5-figure suplemment 1-F-1-source data1.tif
- Figure 5-figure suplement 1-source data1/Figure 5-figure suplemment 1-D-2-source data1.tif
- __MACOSX/Figure 5-figure suplement 1-source data1/._Figure 5-figure suplemment 1-D-2-source data1.tif
- Figure 5-figure suplement 1-source data1/Figure 5-figure suplemment 1-A-3-source data1.tif
- __MACOSX/Figure 5-figure suplement 1-source data1/._Figure 5-figure suplemment 1-A-3-source data1.tif
- Figure 5-figure suplement 1-source data1/Figure 5-figure suplemment 1-C-5-source data1.tif
- __MACOSX/Figure 5-figure suplement 1-source data1/._Figure 5-figure suplemment 1-C-5-source data1.tif
- Figure 5-figure suplement 1-source data1/Figure 5-figure suplemment 1-F-4-source data1.tif
- __MACOSX/Figure 5-figure suplement 1-source data1/._Figure 5-figure suplemment 1-F-4-source data1.tif
- Figure 5-figure suplement 1-source data1/Figure 5-figure suplemment 1-B-2-source data1.tif
- __MACOSX/Figure 5-figure suplement 1-source data1/._Figure 5-figure suplemment 1-B-2-source data1.tif
- Figure 5-figure suplement 1-source data1/Figure 5-figure suplemment 1-D-3-source data1.tif
- __MACOSX/Figure 5-figure suplement 1-source data1/._Figure 5-figure suplemment 1-D-3-source data1.tif
- Figure 5-figure suplement 1-source data1/Figure 5-figure suplemment 1-C-1-source data1.tif
- __MACOSX/Figure 5-figure suplement 1-source data1/._Figure 5-figure suplemment 1-C-1-source data1.tif
- Figure 5-figure suplement 1-source data1/Figure 5-figure suplemment 1-A-2-source data1.tif
- __MACOSX/Figure 5-figure suplement 1-source data1/._Figure 5-figure suplemment 1-A-2-source data1.tif
- Figure 5-figure suplement 1-source data1/Figure 5-figure suplemment 1-B-1-source data1.tif
- __MACOSX/Figure 5-figure suplement 1-source data1/._Figure 5-figure suplemment 1-B-1-source data1.tif
- Figure 5-figure suplement 1-source data1/Figure 5-figure suplemment 1-D-4-source data1.tif
- __MACOSX/Figure 5-figure suplement 1-source data1/._Figure 5-figure suplemment 1-D-4-source data1.tif
- Figure 5-figure suplement 1-source data1/Figure 5-figure suplemment 1-E-3-source data1.tif
- __MACOSX/Figure 5-figure suplement 1-source data1/._Figure 5-figure suplemment 1-E-3-source data1.tif
- Figure 5-figure suplement 1-source data1/Figure 5-figure suplemment 1-C-2-source data1.tif
- __MACOSX/Figure 5-figure suplement 1-source data1/._Figure 5-figure suplemment 1-C-2-source data1.tif
- Figure 5-figure suplement 1-source data1/Figure 5-figure suplemment 1-A-1-source data1.tif
- __MACOSX/Figure 5-figure suplement 1-source data1/._Figure 5-figure suplemment 1-A-1-source data1.tif
- Figure 5-figure suplement 1-source data1/Figure 5-figure suplemment 1-F-3-source data1.tif
- __MACOSX/Figure 5-figure suplement 1-source data1/._Figure 5-figure suplemment 1-F-3-source data1.tif
- Figure 5-figure suplement 1-source data1/Figure 5-figure suplemment 1-D-5-source data1.tif
- __MACOSX/Figure 5-figure suplement 1-source data1/._Figure 5-figure suplemment 1-D-5-source data1.tif
- Figure 5-figure suplement 1-source data1/Figure 5-figure suplemment 1-E-2-source data1.tif
- __MACOSX/Figure 5-figure suplement 1-source data1/._Figure 5-figure suplemment 1-E-2-source data1.tif
- Figure 5-figure suplement 1-source data1/Figure 5-figure suplemment 1-C-6-source data1.jpg
- __MACOSX/Figure 5-figure suplement 1-source data1/._Figure 5-figure suplemment 1-C-6-source data1.jpg
- Figure 5-figure suplement 1-source data1/Figure 5-figure suplemment 1-C-3-source data1.tif
- __MACOSX/Figure 5-figure suplement 1-source data1/._Figure 5-figure suplemment 1-C-3-source data1.tif
- Figure 5-figure suplement 1-source data1/Figure 5-figure suplemment 1-F-2-source data1.tif
- __MACOSX/Figure 5-figure suplement 1-source data1/._Figure 5-figure suplemment 1-F-2-source data1.tif
- Figure 5-figure suplement 1-source data1/Figure 5-figure suplemment 1-D-1-source data1.tif
- __MACOSX/Figure 5-figure suplement 1-source data1/._Figure 5-figure suplemment 1-D-1-source data1.tif
- Figure 5-figure suplement 1-source data1/Figure 5-figure suplemment 1-B-4-source data1.tif
- __MACOSX/Figure 5-figure suplement 1-source data1/._Figure 5-figure suplemment 1-B-4-source data1.tif
